# Supplementary material for: A tyrosine kinase inhibitor-induced interferon response positively associates with clinical response in EGFR-mutant lung cancer
Source: NPJ Precis Oncol. 2021 May 17;5:41. doi: 10.1038/s41698-021-00181-4 (PMC8129124; doi:10.1038/s41698-021-00181-4)
Supplement: Supplementary file 1 — Supplementary Data 1 [file 41698_2021_181_MOESM1_ESM.xlsx]

## Sheet: Sheet1
Gene	Fwd Primer (5' to 3')	Reverse Primer (5' to 3')
IFIT1	F26: AACACCTGAAAGGCCAGAATGA	R26: AGACTCCTCACATTTGCTTGGT
STAT1	FP2: TAGTGGAGTGGAAGCGGAGA	RP2: ACCAGTTCTGCAGCTGATCC
STAT2	FP10: AACTCTCAATGAACTGGACAAAAGG	RP10: GATTAGGGTAGTTAATCGGCCTAGC
CXCL10	F23: TCCACGTGTTGAGATCATTGCT	R23: ATGGCCTTCGATTCTGGATTCA
CCL5	F27: AGGTCAAGGATGCCAAAGAGAG	R27: GTTCTTTCGGGTGACAAAGCTT
IL6	F6: CTGGCAGAAAACAACCTGAACC	R6: ATTTTCACCAGGCAAGTCTCCT
CCL28	F2: TCAGTTCTTGGAGCAGCACTAG	R2: TGTAGGCTCCTTGTTTAGGCAG
IL32	F9: GCAAAATGCAGAATCAGGACGT	R9: CCTCTTTGAAGTCGTCCTCCAG
TGFB2	F: ATCTGCTTCTCCCTGCGT	R: GCTGTTCAATCTTGGGTGTTTTGC
GAPDH	757F: GCCAAATATGATGACATCAAGAAGG	870R: GGTGTCGCTGTTGAAGTCAGAG
