# Supplementary material for: A tyrosine kinase inhibitor-induced interferon response positively associates with clinical response in EGFR-mutant lung cancer
Source: NPJ Precis Oncol. 2021 May 17;5:41. doi: 10.1038/s41698-021-00181-4 (PMC8129124; doi:10.1038/s41698-021-00181-4)
Supplement: Supplementary file 2 — Supplementary Data 2 [file 41698_2021_181_MOESM2_ESM.xlsx]

## Sheet: Rebiopsy vs. Baseline
Patient #		ALLOGRAFT_REJECTION	INTERFERON_ALPHA_RESPONSE	IL6_JAK_STAT3_SIGNALING	EPITHELIAL_MESENCHYMAL_TRANSITION	MYC_TARGETS_V1	OXIDATIVE_PHOSPHORYLATION	INTERFERON_GAMMA_RESPONSE	COAGULATION	IL2_STAT5_SIGNALING	MYOGENESIS	INFLAMMATORY_RESPONSE	TNFA_SIGNALING_VIA_NFKB	HYPOXIA	COMPLEMENT	KRAS_SIGNALING_UP	TGF_BETA_SIGNALING	PROTEIN_SECRETION	ANGIOGENESIS	MITOTIC_SPINDLE	UNFOLDED_PROTEIN_RESPONSE	ADIPOGENESIS	MTORC1_SIGNALING	PANCREAS_BETA_CELLS	APICAL_SURFACE	HEME_METABOLISM	DNA_REPAIR	ESTROGEN_RESPONSE_EARLY	APOPTOSIS	APICAL_JUNCTION	XENOBIOTIC_METABOLISM	GLYCOLYSIS	REACTIVE_OXYGEN_SPECIES_PATHWAY	NOTCH_SIGNALING	KRAS_SIGNALING_DN	CHOLESTEROL_HOMEOSTASIS	UV_RESPONSE_UP	UV_RESPONSE_DN	PI3K_AKT_MTOR_SIGNALING	P53_PATHWAY	ANDROGEN_RESPONSE	MYC_TARGETS_V2	SPERMATOGENESIS	E2F_TARGETS	ESTROGEN_RESPONSE_LATE	BILE_ACID_METABOLISM	PEROXISOME	FATTY_ACID_METABOLISM	HEDGEHOG_SIGNALING
1	ES	0.444113	0.453163	0.451243	0.635924	0.446592	0.449377	0.450491	0.544513	0.451412	0.478233	0.450434	0.450318	0.449991	0.460102	0.44534	0.492245	0.446726	0.592102	0.448329	0.450724	0.448928	0.447797	0.501795	0.495451	0.449027	0.451205	0.447183	0.452282	0.445383	0.443466	0.4466	0.463969	0.493691	0.436196	0.462506	0.449698	0.455128	0.455816	0.448617	0.454565	0.445416	0.441353	0.445513	0.446751	0.443504	0.442667	0.446368	0.447398
	NES	0.997027	0.995969	0.989726	1.42952	1.00438	1.00875	1.01105	1.21467	1.01421	1.07444	1.01265	1.01289	1.01058	1.03422	1.00305	1.06112	0.982649	1.23989	1.00746	0.9984	1.0085	1.00572	1.05514	1.04997	1.00816	1.00624	1.00477	1.01295	1.0022	0.996167	1.00233	0.989516	1.02511	0.978659	1.00709	1.00525	1.01373	1.00847	1.00865	1.00034	0.961166	0.98145	1.00258	1.00516	0.983005	0.975137	0.994226	0.932997
	NOM p-val	0.235	0.243	0.295	0.001	0.159	0.109	0.107	0.028	0.098	0.041	0.089	0.089	0.108	0.059	0.175	0.1	0.376	0.0581162	0.108	0.225	0.12	0.133	0.156	0.152152	0.114	0.132	0.148	0.112	0.158	0.237	0.161	0.309	0.231	0.98	0.178	0.145	0.116	0.161	0.121	0.194	0.574	0.505	0.167	0.147	0.428	0.496	0.222	0.671013
	FDR q-val	0.322946	0.323184	0.444172	0.311061	0.287344	0.435541	0.460812	0.471745	0.633206	0.780612	0.471223	0.503854	0.438074	0.549463	0.292174	0.680097	0.731461	0.612606	0.350874	0.30919	0.393064	0.315934	0.593588	0.530646	0.358868	0.335136	0.293218	0.545423	0.275689	0.328505	0.282529	0.440169	0.559543	0.807764	0.339575	0.309641	0.583007	0.373811	0.412956	0.292074	0.934905	0.758126	0.288889	0.299118	0.733283	0.841798	0.344531	0.968217
	FWER p-val	1	1	1	0.272	1	1	1	0.768	1	0.952	1	1	1	0.993	1	0.969	1	0.72	1	1	1	1	0.977	0.983	1	1	1	1	1	1	1	1	0.995	1	1	1	1	1	1	1	1	1	1	1	1	1	1	1
2	ES	0.447765		0.365941	0.321088			0.159394	0.420154	0.258651	0.384472	0.346994	0.159027		0.384431	0.22388			0.306014			0.18696		0.581505	0.239674	0.3023	0.177882		0.188173	0.249377	0.356562		0.166877		0.408385		0.1585	0.150638		0.146328			0.332916		0.153116	0.34482	0.157619	0.159142	0.288841
	NES	1.34268		1.02783	0.942843			0.471848	1.22093	0.767149	1.13463	1.02604	0.470429		1.13746	0.660195			0.798463			0.558867		1.53038	0.643599	0.896965	0.511964		0.550911	0.748984	1.05402		0.447549		1.20346		0.461733	0.436499		0.434512			0.967856		0.447011	0.990344	0.455948	0.464926	0.76519
	NOM p-val	0.0461216		0.444444	0.601488			0.994675	0.157497	0.883403	0.22423	0.464625	0.99895		0.242072	0.943277			0.724401			0.988323		0.0365591	0.890929	0.695975	0.989293		0.980063	0.879109	0.396368		0.980541		0.13545		0.995749	0.997892		0.998942			0.582011		0.998932	0.509091	0.992553	0.991552	0.763359
	FDR q-val	1		1	1			1	1	1	1	1	1		1	1			1			1		0.508086	1	1	1		1	1	1		1		1		1	1		1			1		1	1	1	1	1
	FWER p-val	0.961		1	1			1	1	1	1	1	1		1	1			1			1		0.521	1	1	1		1	1	1		1		1		1	1		1			1		1	1	1	1	1
3	ES		0.348125		0.20455	0.358969	0.307112	0.166671							0.15615		0.214526	0.299691		0.40334	0.250672	0.257118	0.256366				0.371352		0.180278	0.131429			0.292379	0.31986		0.193819		0.130377	0.163878	0.164526	0.194288	0.31991		0.327159				0.165526
	NES		0.928179		0.646289	1.10504	0.98545	0.526641							0.49423		0.508042	0.793023		1.25695	0.661876	0.807514	0.779292				1.08772		0.532375	0.420229			0.712895	0.801172		0.535962		0.37098	0.431893	0.525262	0.520903	0.828317		1.03433				0.485932
	NOM p-val		0.466667		0.838863	0.354067	0.466368	0.991189							0.990476		0.875	0.638418		0.232955	0.717514	0.661905	0.689498				0.378109		0.972527	1			0.628742	0.478873		0.912088		1	0.983051	0.990196	0.90303	0.522876		0.392157				0.976415
	FDR q-val		1		1	1	1	1							1		1	1		1	1	1	1				1		1	1			1	1		1		0.99836	1	1	1	1		1				1
	FWER p-val		0.996		1	0.971	0.991	1							1		1	0.999		0.921	1	0.999	0.999				0.974		1	1			1	0.999		1		1	1	1	1	0.998		0.984				1
4	ES	0.528511	0.534892	0.541563	0.533709	0.530417	0.548783	0.534801	0.532652	0.532356	0.528254	0.5274	0.531504	0.535239	0.531651	0.529619	0.543192	0.531328	0.53521	0.532289	0.5426	0.536923	0.538022	0.571428	0.550124	0.52895	0.529107	0.531848	0.53035	0.530785	0.627823	0.531937	0.544595	0.530205	0.529189	0.537255	0.529066	0.530979	0.545791	0.52898	0.54696	0.527126	0.556876	0.52652	0.529551	0.667284	0.541979	0.600088	0.568532
	NES	1.00433	1.00547	1.01435	1.01538	1.00818	1.04228	1.01739	1.00687	1.01211	1.00455	1.00309	1.01032	1.01705	1.01092	1.00746	1.00572	0.997557	0.970581	1.01229	1.02021	1.02071	1.02346	1.04567	1.00469	1.00508	1.00153	1.01134	1.0063	1.00854	1.19396	1.01105	1.00162	0.958647	1.00678	1.00213	1.00259	1.00454	1.02513	1.0057	1.02773	0.976983	1.05341	1.00136	1.00704	1.25577	1.01889	1.13845	1.03313
	NOM p-val	0.212	0.236	0.163	0.059	0.125	0.011	0.048	0.181	0.096	0.195	0.244	0.108	0.053	0.089	0.138	0.258	0.347	0.565	0.095	0.113	0.043	0.027	0.107	0.285	0.186	0.269	0.093	0.18	0.145	0.001	0.112	0.307	0.722	0.159	0.277	0.239	0.215	0.085	0.182	0.084	0.668	0.014	0.283	0.144	0.004	0.115	0.003	0.17
	FDR q-val	0.295051	0.309	0.349942	0.349063	0.3488	0.317336	0.358	0.328931	0.358422	0.305838	0.314775	0.329609	0.339667	0.333	0.337889	0.32325	0.433717	0.964839	0.374723	0.362251	0.385183	0.371001	0.347002	0.310305	0.309371	0.323977	0.35675	0.320613	0.355875	0.1335	0.346286	0.329186	0.981599	0.32	0.323	0.319439	0.298079	0.384113	0.313939	0.390753	0.958252	0.365002	0.320555	0.336714	0.174	0.357232	0.141333	0.364574
	FWER p-val	1	1	1	1	1	0.855	0.998	1	1	1	1	1	0.998	1	1	1	1	1	1	0.994	0.991	0.984	0.825	1	1	1	1	1	1	0.234	1	1	1	1	1	1	1	0.979	1	0.972	1	0.776	1	1	0.158	0.997	0.343	0.934
5	ES	0.640229	0.736729	0.610356	0.339682		0.250972	0.660522	0.358748	0.458024	0.323814	0.518127	0.470269	0.2189	0.42818	0.352501	0.261901	0.261939	0.222014	0.220592	0.234557	0.238789			0.444578	0.271268	0.263117	0.238826	0.298596	0.327088	0.289128		0.257591	0.270041	0.279552	0.258268	0.225039	0.324667	0.258533	0.25047	0.218777	0.288651			0.226282	0.216954	0.214063	0.240062	0.27155
	NES	2.56559	2.77599	2.31371	1.3924		1.02316	2.66292	1.41043	1.83449	1.30979	2.1059	1.89974	0.886588	1.73239	1.42306	0.926257	1.0151	0.722202	0.896012	0.904299	0.94818			1.54836	1.08764	1.05061	0.957527	1.17233	1.32256	1.172		0.874291	0.872719	1.1312	0.945118	0.88842	1.26074	0.983185	1.00606	0.836872	1.02405			0.909871	0.814782	0.8218	0.949353	0.871329
	NOM p-val	0.0010977	0	0.00573394	0.0880714		0.273836	0	0.0856821	0.0220507	0.113537	0.00664452	0.0132159	0.45	0.0226782	0.0841751	0.427241	0.287794	0.825397	0.442117	0.433333	0.355507			0.0628779	0.219485	0.244693	0.318681	0.170569	0.113436	0.159563		0.476306	0.516854	0.179628	0.381984	0.425864	0.12809	0.322905	0.283978	0.614595	0.300813			0.397186	0.658158	0.725113	0.367075	0.496259
	FDR q-val	0.015998	0.0126827	0.0524368	0.338867		0.549856	0.0135029	0.352553	0.157389	0.360529	0.0983281	0.147136	0.561213	0.189031	0.37565	0.553277	0.538963	0.986739	0.566638	0.563868	0.551857			0.295352	0.517377	0.552891	0.576337	0.472031	0.375951	0.444836		0.593168	0.58441	0.477457	0.538039	0.571729	0.386961	0.550732	0.532304	0.86133	0.573941			0.567956	0.909239	0.909908	0.569971	0.575949
	FWER p-val	0.049	0.013	0.195	0.993		1	0.028	0.992	0.673	0.998	0.4	0.595	1	0.792	0.99	1	1	1	1	1	1			0.94	1	1	1	1	0.998	1		1	1	1	1	1	1	1	1	1	1			1	1	1	1	1
6	ES	0.530141	0.622943	0.508793	0.490478	0.585352	0.500913	0.50573	0.492823	0.491243	0.49213	0.496187	0.492987	0.496085	0.492826	0.489103	0.517102	0.491567	0.487689	0.503193	0.49917	0.494821	0.492943	0.508498	0.495906	0.496244	0.586618	0.489439	0.489998	0.492344	0.485844	0.492643	0.61509	0.5328	0.484622	0.494699	0.499464	0.490483	0.507141	0.489968	0.496474	0.493539	0.488463	0.53264	0.488348	0.494666	0.488113	0.492982	0.509153
	NES	1.08742	1.25712	1.02357	1.00736	1.20068	1.02903	1.03945	1.00708	1.00954	1.01068	1.0197	1.01314	1.01961	1.01136	1.00547	1.0226	0.99087	0.947307	1.0339	1.01018	1.0155	1.01259	0.993661	0.958457	1.01864	1.19404	1.00384	1.00392	1.01037	0.99827	1.01304	1.20739	1.02659	0.994911	0.988643	1.0205	1.00107	1.02428	1.00721	1.00518	0.982907	0.995866	1.09484	1.00358	1.00205	0.987906	1.00919	0.981385
	NOM p-val	0.03	0.017	0.121	0.128	0.008	0.04	0.033	0.172	0.129	0.111	0.055	0.087	0.062	0.11	0.171	0.145	0.335	0.739	0.036	0.152	0.081	0.106	0.313	0.541	0.084	0.019	0.153	0.201	0.109	0.299	0.087	0.041	0.212	0.375	0.339	0.088	0.226	0.104	0.157	0.199	0.44	0.318	0.017	0.169	0.222	0.429	0.123	0.365
	FDR q-val	0.339003	0.547002	0.385167	0.288483	0.285335	0.452668	0.487288	0.273839	0.290269	0.311783	0.345467	0.340843	0.324938	0.316955	0.286562	0.364693	0.600767	0.96748	0.465877	0.29368	0.330889	0.315286	0.467333	0.976274	0.31553	0.223251	0.284171	0.291029	0.303	0.357718	0.325251	0.411002	0.4305	0.430902	0.712317	0.360072	0.308684	0.413091	0.2808	0.281818	0.844631	0.4109	0.379603	0.280305	0.298892	0.730443	0.283815	0.846619
	FWER p-val	0.881	0.432	0.995	1	0.578	0.991	0.972	1	1	1	0.996	1	0.996	1	1	0.996	1	1	0.982	1	0.998	1	1	1	0.996	0.6	1	1	1	1	1	0.568	0.994	1	1	0.996	1	0.995	1	1	1	1	0.859	1	1	1	1	1
7	ES	0.524249	0.559979	0.525976	0.692122	0.546016	0.586135	0.540589	0.442547	0.480824	0.462939	0.298834	0.453371	0.455172	0.435448	0.423441	0.631411	0.518271	0.617395	0.367536	0.506751	0.534919	0.380792		0.415043	0.345218	0.418775	0.33411	0.517691	0.468689	0.258848	0.30148	0.618562	0.456405		0.415177	0.392414	0.476136	0.399944	0.437356	0.362036	0.303268		0.161715	0.299052	0.173354	0.342226	0.331646	0.271288
	NES	2.59447	2.46945	2.35375	3.36429	2.73006	3.01664	2.62664	2.15992	2.2671	2.30312	1.53231	2.20606	2.26876	2.12268	2.08118	2.62768	2.33914	2.33908	1.75522	2.33879	2.71644	1.91316		1.60873	1.77414	1.98923	1.63825	2.53516	2.28505	1.2731	1.44749	2.46446	1.75621		1.83706	1.90051	2.21454	1.77983	2.13685	1.63875	1.26924		0.785233	1.51949	0.801376	1.56559	1.63013	1.08017
	NOM p-val	0	0.0277008	0.0512821	0	0.0026738	0	0.0027027	0.0460358	0	0.00268097	0.108992	0	0.00536193	0.0152672	0.0206186	0.0322581	0.0427553	0.0379147	0.0871795	0.0484694	0	0.0485175		0.100917	0.0859375	0.0674699	0.127027	0.00253807	0.00740741	0.192118	0.15903	0.0258216	0.0521327		0.0548926	0.0906801	0.0328283	0.0940594	0.0190736	0.0953679	0.135338		0.543307	0.121891	0.515151	0.109694	0.0963542	0.247525
	FDR q-val	0.0549342	0.0596445	0.0738777	0	0.0742053	0.0213989	0.0563667	0.0687327	0.0593416	0.064092	0.149219	0.0639968	0.0623489	0.0700799	0.0762565	0.0672313	0.0704626	0.0650424	0.127721	0.0603965	0.0588953	0.111973		0.143201	0.131438	0.0932549	0.145145	0.0549367	0.0627773	0.203558	0.161003	0.0546742	0.131598		0.123945	0.11108	0.0649845	0.135245	0.0710158	0.149543	0.200066		0.590899	0.148183	0.574429	0.147361	0.142303	0.285267
	FWER p-val	0.149	0.196	0.287	0	0.088	0.017	0.132	0.458	0.368	0.332	0.922	0.415	0.365	0.491	0.534	0.131	0.297	0.297	0.836	0.297	0.094	0.71		0.899	0.825	0.632	0.892	0.165	0.347	0.979	0.944	0.199	0.836		0.781	0.724	0.406	0.823	0.484	0.892	0.98		1	0.925	1	0.915	0.894	0.998
8	ES	0.607182	0.61527	0.648003	0.623341	0.617605	0.616072	0.614469	0.612802	0.614454	0.611781	0.613741	0.617471	0.628292	0.614905	0.612266	0.614974	0.615588	0.629164	0.620617	0.623729	0.615993	0.615903	0.614572	0.621267	0.613948	0.61692	0.617044	0.617361	0.616753	0.608558	0.612982	0.616363	0.616868	0.606801	0.619204	0.613497	0.618916	0.6144	0.622361	0.619958	0.612742	0.602197	0.613877	0.616844	0.609052	0.611997	0.613828	0.626965
	NES	0.997897	1.00212	1.05366	1.02381	1.01434	1.01136	1.00973	1.0034	1.00956	1.00532	1.00782	1.01396	1.0324	1.0102	1.0059	0.990069	1.00248	0.997068	1.0196	1.01815	1.01198	1.01168	0.979694	0.992472	1.00812	1.01054	1.01397	1.01214	1.0128	0.99932	1.00739	0.989476	0.973008	0.99632	1.00421	1.00576	1.01281	1.00174	1.02231	1.00881	0.986955	0.985687	1.00834	1.01362	0.994412	0.99782	1.00675	0.99352
	NOM p-val	0.569	0.286	0.023	0.014	0.052	0.078	0.082	0.252	0.107	0.186	0.132	0.053	0.006	0.093	0.164	0.515	0.298	0.344	0.028	0.095	0.072	0.07	0.625	0.423	0.132	0.117	0.052	0.1	0.064	0.441	0.135	0.492	0.635	0.659	0.268	0.196	0.113	0.32	0.019	0.186	0.579	0.967	0.117	0.051	0.579	0.408	0.159	0.377
	FDR q-val	0.640676	0.424235	0.997007	0.940673	0.716287	0.389376	0.356401	0.394937	0.344143	0.349366	0.3362	0.573223	0.967007	0.359948	0.35525	0.92582	0.420515	0.668846	0.709803	0.647835	0.426	0.406067	0.951594	0.865651	0.34	0.369334	0.644751	0.454231	0.470501	0.556334	0.335231	0.921002	0.962841	0.703399	0.375967	0.347448	0.513001	0.430029	0.761005	0.349591	0.948762	0.943448	0.347609	0.530901	0.807341	0.630026	0.341963	0.835928
	FWER p-val	1	1	0.647	0.95	0.995	0.998	1	1	1	1	1	0.996	0.861	1	1	1	1	1	0.976	0.98	0.998	0.998	1	1	1	0.999	0.996	0.998	0.996	1	1	1	1	1	1	1	0.996	1	0.959	1	1	1	1	0.996	1	1	1	1
	Mean ES	0.531742	0.553015	0.521696	0.480112	0.514159	0.465623	0.454083	0.48632	0.469566	0.468803	0.464531	0.453564	0.463947	0.437962	0.43945	0.467907	0.452159	0.484227	0.442271	0.444029	0.414306	0.455304	0.555559	0.466006	0.429565	0.426872	0.443075	0.409341	0.407731	0.438604	0.477128	0.446928	0.459981	0.457457	0.425847	0.409668	0.397166	0.420786	0.386076	0.413294	0.427236	0.484361	0.434571	0.394278	0.421376	0.399809	0.381205	0.426247
	Mean NES	1.51277	1.49061	1.39666	1.35274	1.34378	1.30238	1.29571	1.28904	1.27345	1.26322	1.24393	1.23236	1.20583	1.19418	1.16947	1.16307	1.16012	1.14494	1.1402	1.13599	1.13596	1.12432	1.12091	1.11518	1.11411	1.10649	1.10495	1.10326	1.10134	1.09812	1.09626	1.0859	1.05907	1.05189	1.04574	1.04068	1.03936	1.03636	1.01832	1.00551	1.00423	0.996854	0.98778	0.986537	0.97739	0.974728	0.95987	0.951103
[truncated: 2 more columns]

## Sheet: Baseline vs. Rebiopsy
Patient #		HALLMARK_E2F_TARGETS	HALLMARK_G2M_CHECKPOINT	HALLMARK_MYC_TARGETS_V1	HALLMARK_MTORC1_SIGNALING	HALLMARK_GLYCOLYSIS	HALLMARK_MYC_TARGETS_V2	HALLMARK_MITOTIC_SPINDLE	HALLMARK_OXIDATIVE_PHOSPHORYLATION	HALLMARK_ANDROGEN_RESPONSE	HALLMARK_UNFOLDED_PROTEIN_RESPONSE	HALLMARK_SPERMATOGENESIS	HALLMARK_PANCREAS_BETA_CELLS	HALLMARK_PROTEIN_SECRETION	HALLMARK_HYPOXIA	HALLMARK_CHOLESTEROL_HOMEOSTASIS	HALLMARK_KRAS_SIGNALING_DN	HALLMARK_DNA_REPAIR	HALLMARK_INTERFERON_ALPHA_RESPONSE	HALLMARK_INFLAMMATORY_RESPONSE	HALLMARK_REACTIVE_OXYGEN_SPECIES_PATHWAY	HALLMARK_NOTCH_SIGNALING	HALLMARK_MYOGENESIS	HALLMARK_TNFA_SIGNALING_VIA_NFKB	HALLMARK_ALLOGRAFT_REJECTION	HALLMARK_TGF_BETA_SIGNALING	HALLMARK_ESTROGEN_RESPONSE_EARLY	HALLMARK_COAGULATION	HALLMARK_ESTROGEN_RESPONSE_LATE	HALLMARK_PEROXISOME	HALLMARK_XENOBIOTIC_METABOLISM	HALLMARK_INTERFERON_GAMMA_RESPONSE	HALLMARK_HEME_METABOLISM	HALLMARK_BILE_ACID_METABOLISM	HALLMARK_ANGIOGENESIS	HALLMARK_IL6_JAK_STAT3_SIGNALING	HALLMARK_P53_PATHWAY	HALLMARK_WNT_BETA_CATENIN_SIGNALING	HALLMARK_UV_RESPONSE_UP	HALLMARK_HEDGEHOG_SIGNALING	HALLMARK_EPITHELIAL_MESENCHYMAL_TRANSITION	HALLMARK_COMPLEMENT	HALLMARK_IL2_STAT5_SIGNALING	HALLMARK_KRAS_SIGNALING_UP	HALLMARK_PI3K_AKT_MTOR_SIGNALING	HALLMARK_APICAL_SURFACE	HALLMARK_UV_RESPONSE_DN	HALLMARK_APICAL_JUNCTION	HALLMARK_ADIPOGENESIS
1	ES	0.604153	0.571064	0.62232	0.527243	0.43618	0.562694	0.429042	0.420547	0.433092	0.438428	0.404814	0.425985	0.426661	0.410025	0.422258	0.407068	0.412732	0.41718	0.410879	0.451861	0.424574	0.409915	0.418187	0.41001	0.422	0.412047	0.412835	0.411135	0.438564	0.411474	0.426197	0.427142	0.415316	0.409974	0.409856	0.416332	0.411213	0.418832	0.409449	0.412151	0.415461	0.411933	0.413518	0.411002	0.42197	0.419885	0.419263	0.416267
	NES	1.45532	1.37118	1.49846	1.27155	1.05339	1.28582	1.03455	1.0116	1.00834	1.04185	0.965553	0.956848	1.00518	0.986976	0.979584	0.981401	0.985214	0.976847	0.987807	1.02128	0.937449	0.988117	1.00793	0.986946	0.967447	0.992282	0.980989	0.990586	1.03308	0.987612	1.02729	1.02731	0.978937	0.914637	0.956988	1.00018	0.920271	0.998418	0.900633	0.996687	0.999609	0.99187	0.995044	0.966682	0.957467	1.00083	1.0073	1.00403
	NOM p-val	0.001	0.005	0	0.021	0.075	0.0490982	0.094	0.112	0.174	0.103103	0.82	0.455645	0.179	0.284	0.296593	0.449	0.302302	0.335	0.246	0.206827	0.519677	0.29	0.134	0.271	0.402	0.216	0.332	0.233	0.116	0.232	0.091	0.098	0.31	0.773966	0.567	0.156	0.708249	0.18	0.828141	0.201	0.131	0.242	0.174	0.454	0.454179	0.173	0.129	0.129
	FDR q-val	0.260746	0.305634	0.360408	0.328966	0.85641	0.37614	0.72751	0.532123	0.521744	0.786255	0.898152	0.91359	0.460546	0.430894	0.538657	0.513304	0.438335	0.610944	0.442669	0.503442	0.98518	0.45212	0.492577	0.418632	0.914446	0.432202	0.51136	0.426598	0.587616	0.43259	0.514108	0.560664	0.54698	0.994771	0.932868	0.418948	1	0.401559	0.993013	0.404803	0.406176	0.422806	0.409518	0.903708	0.950816	0.432894	0.468961	0.446949
	FWER p-val	0.421	0.622	0.318	0.83	0.995	0.794	0.995	1	1	0.995	1	1	1	1	1	1	1	1	1	0.998	1	1	1	1	1	1	1	1	0.995	1	0.997	0.997	1	1	1	1	1	1	1	1	1	1	1	1	1	1	1	1
2	ES	0.624381	0.579826	0.58694	0.533648	0.490471	0.402061	0.425954	0.32697	0.492544	0.421866			0.437791	0.427395	0.511966	0.257137	0.293953	0.302383		0.263823	0.297002		0.200434		0.358994	0.311456		0.250232	0.214294		0.179055			0.219998		0.212133	0.233031	0.209662	0.217484			0.189748		0.3006	0.200069	0.251467	0.178612	0.179226
	NES	2.65494	2.6642	2.49002	2.2548	2.1209	1.53926	1.90484	1.45122	2.01627	1.78665			1.86953	1.8332	2.02982	1.12366	1.23794	1.19599		0.986056	1.028		0.848438		1.33814	1.31675		1.11066	0.865289		0.751846			0.816589		0.923811	0.865783	0.857219	0.774018			0.794959		1.20218	0.75568	1.01764	0.760158	0.740615
	NOM p-val	0	0	0	0	0.00651466	0.11747	0.0428571	0.136213	0.0604027	0.0762943			0.0638978	0.0639731	0.0654762	0.253776	0.186916	0.20122		0.273504	0.248691		0.40184		0.162983	0.208075		0.216667	0.347561		0.637255			0.567204		0.33125	0.427441	0.398204	0.682927			0.490196		0.191176	0.728571	0.271642	0.645695	0.610561
	FDR q-val	0.0877825	0.172482	0.111037	0.175239	0.214608	0.369018	0.26537	0.395956	0.219224	0.257592			0.25912	0.254748	0.241094	0.449525	0.452698	0.425541		0.471464	0.475109		0.548741		0.445427	0.431516		0.435102	0.559942		0.799347			0.61201		0.514948	0.581282	0.553147	0.745837			0.663636		0.447323	0.801204	0.462639	0.798034	0.813194
	FWER p-val	0.069	0.068	0.13	0.264	0.368	0.864	0.599	0.899	0.484	0.72			0.639	0.676	0.463	0.979	0.963	0.97		0.993	0.99		0.999		0.94	0.945		0.982	0.999		1			1		0.997	0.999	0.999	1			1		0.97	1	0.991	1	1
3	ES				0.261622	0.263633				0.259297		0.414752	0.688267	0.26195	0.296832	0.242957	0.467309			0.347347			0.44282	0.288206	0.2586	0.19038	0.252193	0.335506	0.254985	0.250083	0.333891	0.119352	0.308419	0.324085	0.310175	0.308438	0.173305	0.193929	0.306074	0.431945	0.125934	0.219726	0.263102	0.297452	0.188511	0.353669	0.19486	0.220896	0.176389
	NES				0.717511	0.731101				0.666623		1.10327	1.64761	0.675266	0.811989	0.605853	1.27863			0.955675			1.2145	0.789805	0.701498	0.470472	0.689905	0.885848	0.69434	0.643787	0.917856	0.329505	0.848685	0.837483	0.738606	0.779172	0.479272	0.459134	0.821554	1.02404	0.348158	0.599597	0.72404	0.814759	0.488922	0.847362	0.522729	0.605898	0.479177
	NOM p-val				0.902902	0.89038				0.947248		0.281596	0.00651466	0.926257	0.843996	0.968073	0.0444939			0.643498			0.102273	0.853907	0.923596	0.994512	0.925307	0.776776	0.920225	0.960718	0.720455	1	0.793296	0.81547	0.895765	0.875278	0.997738	0.994493	0.840136	0.462703	1	0.973349	0.908681	0.83239	0.991071	0.78054	0.988827	0.969942	0.998871
	FDR q-val				1	1				1		1	0.0786623	1	1	1	1			1			1	1	1	1	1	1	1	1	1	0.999957	1	1	1	1	1	1	1	1	1	1	1	1	1	1	1	1	1
	FWER p-val				1	1				1		1	0.087	1	1	1	0.918			1			0.997	1	1	1	1	1	1	1	1	1	1	1	1	1	1	1	1	1	1	1	1	1	1	1	1	1	1
4	ES	0.451862	0.434965	0.420592	0.422881	0.421566	0.581223	0.496153	0.424736	0.450116	0.42629	0.430899	0.41398	0.509072	0.422131	0.428909	0.414562	0.424157	0.462173	0.536236	0.447611	0.598796	0.422921	0.526783	0.512552	0.581363	0.425475	0.422877	0.422292	0.420058	0.423234	0.433379	0.42678	0.420947	0.55857	0.419305	0.425432	0.63179	0.428607	0.518061	0.597153	0.427531	0.421469	0.422154	0.421083	0.448446	0.426905	0.495149	0.421565
	NES	1.06012	1.02299	0.985733	0.994686	0.99233	1.30404	1.16121	0.991875	1.03029	0.978434	0.995245	0.898196	1.16271	0.992049	0.968518	0.974445	0.9822	1.0518	1.25855	0.983002	1.27233	0.988702	1.23329	1.19895	1.28947	0.994986	0.979407	0.99047	0.962582	0.99315	1.01469	1.00081	0.965086	1.19858	0.952464	0.999766	1.37713	0.998474	1.10757	1.40526	1.00263	0.990341	0.986352	0.966736	0.962923	0.990336	1.15699	0.986555
	NOM p-val	0.114	0.123	0.306	0.208	0.222	0.0310933	0.062	0.229	0.172	0.32	0.236	0.952859	0.086	0.246	0.382	0.651	0.296	0.157	0.011	0.345382	0.079397	0.253	0.02	0.036	0.046046	0.214	0.342	0.258	0.524	0.229	0.17	0.18	0.429	0.111222	0.565	0.182	0.0291751	0.197	0.180361	0	0.181	0.243	0.257	0.431	0.384384	0.242	0.059	0.275
	FDR q-val	0.48213	0.476335	0.403255	0.459143	0.448257	0.337819	0.319274	0.422774	0.507173	0.461123	0.492443	0.981309	0.346699	0.435697	0.737748	0.546194	0.419238	0.47401	0.259964	0.41793	0.271332	0.40232	0.280293	0.326824	0.288645	0.474947	0.45399	0.422404	0.794477	0.456669	0.485127	0.512771	0.79289	0.291621	0.858534	0.496058	0.245613	0.483668	0.387828	0.356183	0.525205	0.410892	0.406955	0.774537	0.807549	0.398441	0.301588	0.415637
	FWER p-val	0.999	1	1	1	1	0.651	0.98	1	0.999	1	1	1	0.978	1	1	1	1	0.999	0.808	1	0.756	1	0.871	0.935	0.696	1	1	1	1	1	1	1	1	0.936	1	1	0.397	1	0.996	0.307	1	1	1	1	1	1	0.983	1
5	ES	0.583259	0.570399	0.524313	0.441991	0.520061	0.370603	0.303246	0.40067	0.376641	0.2972	0.486977	0.409931	0.332371	0.304853	0.237992	0.258766	0.332316			0.232877	0.29338	0.186912			0.203359	0.196861		0.245004	0.293277	0.19015		0.184996	0.225936	0.274228		0.204112	0.267677	0.206339	0.224776	0.196185			0.190139	0.199107		0.203051	0.183802	0.190602
	NES	2.27008	2.2231	2.01376	1.75724	2.00746	1.30261	1.18372	1.55838	1.37104	1.10623	1.81659	1.33472	1.22568	1.16504	0.849868	1.00646	1.29095			0.771042	0.919278	0.727621			0.702686	0.772302		0.957373	1.10584	0.745875		0.733923	0.854099	0.87054		0.790286	0.890252	0.801085	0.715486	0.766091			0.72388	0.730294		0.768515	0.730245	0.745248
	NOM p-val	0.0054407	0.0118662	0.0318331	0.0384193	0.0257787	0.162658	0.222101	0.0615551	0.132883	0.288889	0.045505	0.164251	0.200673	0.22367	0.52381	0.364606	0.146476			0.635714	0.485607	0.767974			0.752589	0.665567		0.439739	0.283991	0.722222		0.787027	0.564103	0.518116		0.668472	0.520097	0.637168	0.710234	0.702938			0.754063	0.710468		0.678768	0.790164	0.713514
	FDR q-val	0.485366	0.295943	0.362731	0.31103	0.275805	0.615173	0.681342	0.422603	0.627535	0.743401	0.329716	0.622149	0.645744	0.670525	0.97953	0.878552	0.579622			0.990898	1	0.830987			0.857926	1		0.950569	0.697938	0.943502		0.914568	1	1		1	1	1	0.830784	0.931788			0.820638	0.871371		0.960902	0.846629	0.914358
	FWER p-val	0.427	0.496	0.728	0.889	0.73	0.999	1	0.964	0.997	1	0.855	0.997	1	1	1	1	0.999			1	1	1			1	1		1	1	1		1	1	1		1	1	1	1	1			1	1		1	1	1
6	ES	0.504155	0.51313	0.505611	0.511024	0.510467	0.509929	0.508319	0.508139	0.511688	0.510084	0.497281	0.534396	0.517169	0.509817	0.50867	0.50271	0.504429	0.50619	0.514376	0.517706	0.51797	0.507568	0.508304	0.502662	0.533496	0.507237	0.504064	0.508632	0.507035	0.512086	0.507971	0.513503	0.505928	0.552938	0.504404	0.507924	0.51219	0.506494	0.518791	0.512916	0.505812	0.509935	0.506978	0.534835	0.513862	0.515884	0.505407	0.510064
	NES	0.996964	1.01496	0.99957	1.01126	1.01168	0.977315	1.00727	1.00425	0.998736	0.996115	0.973504	1.00397	1.00354	1.00931	0.981633	0.995293	0.993547	0.988224	1.01935	0.981564	0.960381	1.00445	1.00733	0.995948	1.02298	1.00242	0.991825	1.00796	0.988572	1.01466	1.00519	1.0169	0.988057	1.03548	0.97639	1.00514	0.961181	0.997231	0.966544	1.01352	1.00318	1.00979	1.00315	1.04567	0.972808	1.01375	0.999436	1.0094
	NOM p-val	0.293	0.083	0.221	0.102	0.1	0.481	0.133	0.18	0.243	0.274	0.983	0.253	0.194	0.109	0.455	0.385	0.368	0.454	0.059	0.39	0.532	0.181	0.136	0.372	0.158	0.19	0.415	0.126	0.394	0.083	0.143	0.069	0.406	0.184	0.566	0.147	0.569	0.297	0.493	0.094	0.206	0.11	0.174	0.059	0.502	0.118	0.234	0.101
	FDR q-val	0.458969	0.836715	0.438862	0.569418	0.608274	0.963047	0.4555	0.433863	0.434484	0.472705	0.956263	0.420826	0.412916	0.493267	0.944669	0.473528	0.532054	0.794849	1	0.92356	0.937182	0.449619	0.481176	0.464857	1	0.392593	0.609895	0.49575	0.797179	0.740126	0.477	1	0.783877	1	0.951603	0.4541	0.953839	0.464375	0.953732	0.619801	0.40512	0.558385	0.390192	1	0.940257	0.683334	0.427833	0.526786
	FWER p-val	1	0.997	1	0.999	0.998	1	1	1	1	1	1	1	1	1	1	1	1	1	0.992	1	1	1	1	1	0.989	1	1	1	1	0.997	1	0.993	1	0.973	1	1	1	1	1	0.998	1	1	1	0.963	1	0.998	1	1
7	ES																	0.229198			0.422102											0.395734					0.386564
	NES																	0.833823			1.50182											1.44301					1.21959
	NOM p-val																	0.736559			0.0571121											0.0521739					0.209567
	FDR q-val																	1			0.315795											0.200805					0.364409
	FWER p-val																	1			0.91											0.952					1
8	ES	0.656153	0.662375	0.658202	0.65746	0.658538	0.667728	0.662276	0.658208	0.665531	0.6573	0.647195	0.649134	0.656308	0.659588	0.673392	0.656053	0.660103	0.666899	0.654005	0.662763	0.688735	0.658285	0.659195	0.651033	0.660688	0.661026	0.656771	0.656584	0.661748	0.652657	0.660516	0.658215	0.660492	0.666821	0.653949	0.667895	0.694731	0.658645	0.663882	0.661868	0.657065	0.666808	0.655023	0.657872	0.656469	0.661684	0.661932	0.658471
	NES	1.00488	1.01429	1.00815	1.00698	1.00873	1.00349	1.01434	1.00803	1.01164	1.00005	0.987982	0.965017	0.996453	1.01037	1.01773	1.00446	1.00849	1.01264	1.00164	0.994037	1.01608	1.00784	1.00979	0.997152	0.992868	1.01225	1.00293	1.0053	1.00754	0.999348	1.0115	1.00778	1.0058	0.989894	0.991384	1.02222	1.03491	1.00695	0.986345	1.01392	1.00598	1.02126	1.00338	1.00185	0.979682	1.01078	1.01376	1.00827
	NOM p-val	0.191	0.04	0.101	0.139	0.099	0.282	0.045	0.12	0.145	0.353	0.941	0.943	0.452	0.085	0.13	0.198	0.147	0.152	0.312	0.435	0.217	0.124	0.083	0.615	0.483	0.071	0.279	0.166	0.207	0.447	0.071	0.118	0.232	0.447	0.627	0.019	0.113	0.161	0.508	0.05	0.164	0.015	0.241	0.334	0.683	0.099	0.057	0.127
	FDR q-val	0.344844	0.675573	0.382334	0.345923	0.423001	0.375941	0.785669	0.369046	0.450386	0.486999	0.922895	0.991719	0.678381	0.409501	0.912254	0.349151	0.409316	0.491001	0.415079	0.807395	0.819402	0.360174	0.404824	0.647024	0.845568	0.466501	0.377556	0.34129	0.34136	0.51605	0.422715	0.347	0.334933	0.903675	0.881979	1	1	0.333889	0.926252	0.608376	0.340724	0.967674	0.3694	0.416648	0.960941	0.421268	0.548779	0.39655
	FWER p-val	1	0.996	1	1	1	1	0.996	1	0.999	1	1	1	1	1	0.981	1	1	0.997	1	1	0.988	1	1	1	1	0.997	1	1	1	1	1	1	1	1	1	0.943	0.797	1	1	0.997	1	0.953	1	1	1	1	0.997	1
	Mean ES	0.57066	0.555293	0.552996	0.47941	0.47156	0.515706	0.470832	0.456545	0.455558	0.458528	0.48032	0.520282	0.44876	0.432949	0.432306	0.423372	0.408127	0.470965	0.492569	0.428392	0.470076	0.43807	0.433518	0.466972	0.421469	0.395185	0.466411	0.392695	0.397866	0.420582	0.388886	0.419843	0.425451	0.427529	0.45919	0.374212	0.420652	0.390665	0.426341	0.417701	0.445119	0.410499	0.414211	0.387573	0.432414	0.381962	0.380723	0.364655
	Mean NES	1.57372	1.55179	1.49928	1.28772	1.27508	1.23542	1.21765	1.17089	1.15756	1.15156	1.14036	1.13439	1.13405	1.11556	1.06186	1.05205	1.04745	1.0451	1.0446	1.03411	1.02225	0.988539	0.982765	0.9761	0.969151	0.968699	0.9682	0.965242	0.943812	0.943084	0.940433	0.939233	0.938244	0.937761	0.93128	0.930034	0.929809	0.925847	0.924948	0.923939	0.922197	0.922042	0.921094	0.914619	0.912654	0.903512	0.896256	0.853329
[truncated: 2 more columns]
