# Supplementary material for: A tyrosine kinase inhibitor-induced interferon response positively associates with clinical response in EGFR-mutant lung cancer
Source: NPJ Precis Oncol. 2021 May 17;5:41. doi: 10.1038/s41698-021-00181-4 (PMC8129124; doi:10.1038/s41698-021-00181-4)
Supplement: Supplementary file 3 — Supplementary Data 3 [file 41698_2021_181_MOESM3_ESM.xlsx]

## Sheet: Induced Hallmarks
					Correlation of TTP and Hallmark Pathway
					Pearson r	p value	sample size
INTERFERON_GAMMA_RESPONSE					0.709334	0.0487876	8
IL6_JAK_STAT3_SIGNALING					0.740051	0.0571944	7
ALLOGRAFT_REJECTION					0.728776	0.0631785	7
INTERFERON_ALPHA_RESPONSE					0.704471	0.0771775	7
APOPTOSIS					0.598477	0.117013	8
UV_RESPONSE_DN					0.589547	0.124025	8
REACTIVE_OXYGEN_SPECIES_PATHWAY					0.589005	0.124459	8
APICAL_JUNCTION					0.575375	0.135626	8
IL2_STAT5_SIGNALING					0.59845	0.155727	7
ADIPOGENESIS					0.539789	0.16731	8
UNFOLDED_PROTEIN_RESPONSE					0.519881	0.186621	8
COMPLEMENT					0.51764	0.188865	8
P53_PATHWAY					0.514244	0.192294	8
EPITHELIAL_MESENCHYMAL_TRANSITION					0.473933	0.235473	8
TGF_BETA_SIGNALING					0.48384	0.271275	7
DNA_REPAIR					0.408089	0.315541	8
OXIDATIVE_PHOSPHORYLATION					0.445032	0.317027	7
WNT_BETA_CATENIN_SIGNALING					0.401326	0.324408	8
KRAS_SIGNALING_UP					0.439004	0.324414	7
PROTEIN_SECRETION					0.418845	0.349639	7
APICAL_SURFACE					0.380331	0.399997	7
FATTY_ACID_METABOLISM					0.343837	0.404316	8
CHOLESTEROL_HOMEOSTASIS					0.332847	0.465714	7
PI3K_AKT_MTOR_SIGNALING					0.332457	0.466271	7
UV_RESPONSE_UP					0.324049	0.478301	7
MYOGENESIS					0.27074	0.557036	7
NOTCH_SIGNALING					0.263424	0.568151	7
PEROXISOME					0.25304	0.584045	7
ANGIOGENESIS					0.246671	0.593862	7
ANDROGEN_RESPONSE					0.241519	0.601838	7
ESTROGEN_RESPONSE_LATE					0.2226	0.631396	7
INFLAMMATORY_RESPONSE					0.190919	0.681761	7
BILE_ACID_METABOLISM					-0.18947	0.684088	7
HEME_METABOLISM					0.174308	0.708561	7
MYC_TARGETS_V2					0.103728	0.824852	7
XENOBIOTIC_METABOLISM					-0.0946225	0.840082	7
HEDGEHOG_SIGNALING					0.0692841	0.882662	7
MITOTIC_SPINDLE					0.0515211	0.912651	7
COAGULATION					0.0391131	0.93365	7
MYC_TARGETS_V1					0.81691	0.0472143	6
MTORC1_SIGNALING					0.418788	0.408542	6
TNFA_SIGNALING_VIA_NFKB					0.356297	0.48817	6
KRAS_SIGNALING_DN					0.275061	0.597814	6
HYPOXIA					0.108761	0.837502	6
E2F_TARGETS					-0.0138249	0.979264	6
G2M_CHECKPOINT					-0.0205422	0.969191	6
ESTROGEN_RESPONSE_EARLY					-0.0601989	0.909811	6
SPERMATOGENESIS					0.703035	0.185366	5
PANCREAS_BETA_CELLS					0.392393	0.513525	5
GLYCOLYSIS					-0.0531937	0.932304	5

## Sheet: Inhibited Hallmarks
					Correlation of TTP and Hallmark Pathway
					Pearson r	p value	sample size
SPERMATOGENESIS					0.804036	0.0292893	7
GLYCOLYSIS					0.796256	0.0321394	7
PEROXISOME					0.729538	0.0627639	7
ESTROGEN_RESPONSE_LATE					0.685559	0.0891108	7
P53_PATHWAY					0.664577	0.103414	7
ADIPOGENESIS					0.65576	0.109757	7
ANDROGEN_RESPONSE					0.650436	0.113682	7
HYPOXIA					0.64917	0.114626	7
ANGIOGENESIS					0.640518	0.121184	7
UV_RESPONSE_DN					0.640038	0.121553	7
APOPTOSIS					0.634178	0.126109	7
FATTY_ACID_METABOLISM					0.625877	0.132708	7
PROTEIN_SECRETION					0.625643	0.132897	7
PI3K_AKT_MTOR_SIGNALING					0.625602	0.13293	7
WNT_BETA_CATENIN_SIGNALING					0.608792	0.14683	7
UV_RESPONSE_UP					0.608387	0.147173	7
APICAL_JUNCTION					0.595304	0.158486	7
ESTROGEN_RESPONSE_EARLY					0.587544	0.165393	7
MTORC1_SIGNALING					0.549285	0.20156	7
HEDGEHOG_SIGNALING					0.501066	0.251996	7
TGF_BETA_SIGNALING					0.495406	0.258258	7
KRAS_SIGNALING_DN					0.489985	0.217735	8
CHOLESTEROL_HOMEOSTASIS					0.453191	0.307148	7
BILE_ACID_METABOLISM					0.283898	0.537225	7
PANCREAS_BETA_CELLS					0.0419022	0.928927	7
G2M_CHECKPOINT					-0.061807	0.895274	7
E2F_TARGETS					-0.161181	0.729911	7
IL2_STAT5_SIGNALING					0.904271	0.0133075	6
APICAL_SURFACE					0.874746	0.0225502	6
INTERFERON_GAMMA_RESPONSE					0.85116	0.0315812	6
TNFA_SIGNALING_VIA_NFKB					0.844609	0.0343435	6
OXIDATIVE_PHOSPHORYLATION					0.834737	0.0387111	6
DNA_REPAIR					0.742145	0.0911615	6
REACTIVE_OXYGEN_SPECIES_PATHWAY					0.539041	0.269751	6
NOTCH_SIGNALING					0.527058	0.282619	6
UNFOLDED_PROTEIN_RESPONSE					0.514629	0.296205	6
KRAS_SIGNALING_UP					0.506204	0.305549	6
EPITHELIAL_MESENCHYMAL_TRANSITION					0.490841	0.322866	6
MITOTIC_SPINDLE					0.487639	0.32652	6
HEME_METABOLISM					0.474507	0.341659	6
XENOBIOTIC_METABOLISM					0.473852	0.342421	6
MYOGENESIS					0.339662	0.510101	6
MYC_TARGETS_V2					0.324134	0.530827	6
MYC_TARGETS_V1					0.127514	0.809766	6
COAGULATION					0.953943	0.011783	5
IL6_JAK_STAT3_SIGNALING					0.948056	0.0141	5
INTERFERON_ALPHA_RESPONSE					0.92772	0.0230723	5
COMPLEMENT					0.893822	0.0408644	5
INFLAMMATORY_RESPONSE					0.893605	0.0409884	5
ALLOGRAFT_REJECTION					0.861895	0.0603174	5
